# Supplementary material for: Probiotic Lactobacillus spp. Act Against Helicobacter pylori-induced Inflammation
Source: J Clin Med. 2019 Jan 14;8(1):90. doi: 10.3390/jcm8010090 (PMC6352136; doi:10.3390/jcm8010090)
Supplement: Supplementary file 1 [file jcm-08-00090-s001.zip]

Archive with 3 entries (2 files):
- Supplementary files/
- Supplementary files/Figures S1-S7.pdf
- Supplementary files/Table S1.docx
